# Supplementary material for: Association between Variants in the OCA2-HERC2 Region and Blue Eye Colour in HERC2 rs12913832 AA and AG Individuals
Source: Genes (Basel). 2023 Mar 11;14(3):698. doi: 10.3390/genes14030698 (PMC10048254; doi:10.3390/genes14030698)
Supplement: Supplementary file 1 [file genes-14-00698-s001.zip]

Archive with 2 entries (2 files):
- Supplement figures.pdf
- Supplement tables.xlsx
