# Supplementary material for: Association between Variants in the OCA2-HERC2 Region and Blue Eye Colour in HERC2 rs12913832 AA and AG Individuals
Source: Genes (Basel). 2023 Mar 11;14(3):698. doi: 10.3390/genes14030698 (PMC10048254; doi:10.3390/genes14030698)
Supplement: Supplementary file 1 [file genes-14-00698-s001.zip › Supplement tables.xlsx]

## Sheet: S1
Table S1: Genotype and eye colour information of the study cohort.
				IrisPlex predictions
Sample	rs12913832	Observed eye colour	PIE-score	P-value for blue eyecolour	P-value for inermediate eyecolour	P-value for brown eyecolour
1	AG	Blue	-0.0267038	0.250076	0.238329	0.511595
2	AG	Blue	0.970526	0.0990307	0.134249	0.76672
3	AG	Blue	0.626965	0.140879	0.152456	0.706665
4	AG	Blue	0.997974	0.213522	0.229291	0.557188
5	AG	Blue	0.347696	0.0503227	0.113551	0.836126
6	AG	Blue	0.554487	0.349515	0.225489	0.424996
7	AG	Blue	0.0963	0.143336	0.227376	0.629288
8	AG	Blue	0.6201	0.140879	0.152456	0.706665
9	AG	Blue	0.8343	0.0990307	0.134249	0.76672
10	AG	Blue	0.3566	0.281857	0.241617	0.476527
11	AG	Blue	0.2503	0.0990307	0.134249	0.76672
12	AG	Blue	0.9161	0.0737132	0.132778	0.793509
13	AG	Blue	0.4219	0.33223	0.31419	0.35358
14	AG	Blue	0.9424	0.213522	0.229291	0.557188
15	AG	Blue	0.1543	0.0503227	0.113551	0.836126
16	AA	Blue	0.1875	0.00190314	0.0270017	0.971095
17	AG	Blue	0.5997	0.213522	0.229291	0.557188
18	AG	Blue	0.0144	0.482004	0.220306	0.29769
19	AG	Blue	0.8545	0.0503227	0.113551	0.836126
20	AG	Blue	0.8845	0.0503227	0.113551	0.836126
21	AG	Blue	0.7889	0.329669	0.171098	0.499233
22	AG	Blue	0.9996	0.0737132	0.132778	0.793509
23	AA	Blue	0.4245	0.000893128	0.0210921	0.978015
24	AG	Blue	0.9791	0.250783	0.163046	0.586171
25	AA	Blue	0.51	0.00100599	0.0348252	0.964169
26	AG	Blue	0.317	0.0990307	0.134249	0.76672
27	AG	Blue	0.636	0.156913	0.211081	0.632005
28	AG	Blue	0.9192	0.140879	0.152456	0.706665
29	AG	Blue	1	0.129557	0.287862	0.582581
30	AG	Blue	0.482	0.324023	0.246511	0.429467
31	AG	Blue	0.1851	0.0503227	0.113551	0.836126
32	AG	Blue	0.9975	0.106244	0.152771	0.740986
33	AG	Blue	0.9038	0.0503227	0.113551	0.836126
34	AG	Blue	0.8024	0.250783	0.163046	0.586171
35	AG	Blue	0.0446	0.250076	0.238329	0.511595
36	AG	Blue	0.5022	0.18443	0.150207	0.665363
37	AG	Blue	0.905456	0.143336	0.227376	0.629288
38	AG	Blue	-0.3089	0.156913	0.211081	0.632005
39	AG	Blue	-0.2335	0.0990307	0.134249	0.76672
40	AG	Blue	0.0361	0.250076	0.238329	0.511595
41	AG	Blue	0.5146	0.18443	0.150207	0.665363
42	AG	Blue	0.9728	0.0990307	0.134249	0.76672
43	AG	Blue	0.1578	0.39591	0.226682	0.377408
44	AG	Brown	-0.998089	0.0965581	0.150077	0.753365
45	AA	Brown	-1	1.2918e-05	0.00209115	0.997896
46	AA	Brown	-1	2.77056e-05	0.00269446	0.997278
47	AA	Brown	-0.8271	0.000418352	0.016445	0.983137
48	AG	Brown	-0.4137	0.250076	0.238329	0.511595
49	AG	Brown	-0.514	0.0990307	0.134249	0.76672
50	AA	Brown	-1	1.2918e-05	0.00209115	0.997896
51	AA	Brown	-1	2.77056e-05	0.00269446	0.997278
52	AA	Brown	-1	1.2918e-05	0.00209115	0.997896
53	AA	Brown	-0.9245	0.000127314	0.00682898	0.993044
54	AG	Brown	-0.1774	0.18443	0.150207	0.665363
55	AG	Brown	-0.9802	0.324023	0.246511	0.429467
56	AG	Brown	-0.2164	0.39591	0.226682	0.377408
57	AG	Brown	-1	0.0522861	0.0772092	0.870505
58	AG	Brown	-0.4427	0.250783	0.163046	0.586171
59	AA	Brown	-0.1775	0.000581138	0.0171922	0.982227
60	AG	Brown	-0.7499	0.250076	0.238329	0.511595
61	AG	Brown	-0.0738	0.18443	0.150207	0.665363
62	AG	Brown	-0.538	0.156913	0.211081	0.632005
63	AA	Brown	-1	5.94095e-05	0.00347116	0.996469
64	AA	Brown	-0.9148	0.00393743	0.0812601	0.914802
65	AA	Brown	-0.9446	0.00124016	0.0220417	0.976718
66	AG	Brown	-0.4182	0.0990307	0.134249	0.76672
67	AG	Brown	-0.5742	0.39591	0.226682	0.377408
68	AG	Brown	-0.1643	0.324023	0.246511	0.429467
69	AG	Brown	-0.5704	0.0737132	0.132778	0.793509
70	AG	Brown	-0.0686	0.250076	0.238329	0.511595
71	AA	Brown	-0.9842	0.000271927	0.0133903	0.986338
72	AG	Brown	-0.5272	0.250783	0.163046	0.586171
73	AG	Brown	-0.9523	0.324023	0.246511	0.429467
74	AG	Brown	-0.7273	0.232373	0.329016	0.43861
75	AG	Brown	-0.5027	0.156913	0.211081	0.632005
76	AA	Brown	-0.9946	1.2918e-05	0.00209115	0.997896
77	AG	Brown	-0.965	0.195666	0.247777	0.556557
78	AG	Brown	-0.6209	0.0737132	0.132778	0.793509
79	AA	Brown	-1	1.2918e-05	0.00209115	0.997896
80	AA	Brown	-0.919	2.77056e-05	0.00269446	0.997278
81	AG	Brown	-0.9682	0.143336	0.227376	0.629288
82	AA	Brown	-1	0.000127314	0.00682898	0.993044
83	AG	Brown	-0.7392	0.140879	0.152456	0.706665
84	AA	Brown	-0.9295	1.99289e-05	0.00257529	0.997405
85	AG	Brown	-1	0.0990307	0.134249	0.76672
86	AA	Brown	-0.9574	0.00124016	0.0220417	0.976718
87	AG	Brown	-0.4648	0.18443	0.150207	0.665363
88	AA	Brown	-1	5.94095e-05	0.00347116	0.996469
89	AG	Brown	-0.9616	0.250076	0.238329	0.511595
90	AG	Brown	-0.9994	0.18443	0.150207	0.665363
91	AG	Brown	-0.3987	0.259488	0.262311	0.478201
92	AA	Brown	-0.9952	1.2918e-05	0.00209115	0.997896
93	AG	Brown	-0.9996	0.0522861	0.0772092	0.870505
94	AA	Brown	-1	1.2918e-05	0.00209115	0.997896

## Sheet: S2
Table S2: Information on primers used for SBE typing of candidate variants.
rs ID	Forward Primer Sequence	Reverse Primer Sequence	Primer concentration for each primer (µM)	Extended Primer Sequence	Primer concentration (µM)
rs72714116	GACTGACTGTGCACTTTGGC	GTGGTGATACACTACTGTGC	1	tctctctctctctctctctctctctctctctctGTGCCTCTGCATCTCAGC	0.417
rs12913832	TCAACATCAGGGTAAAAATC	GGCCCCTGATGATGATAGC	1	cttctctctctctGATAGCGTGCAGAACTTGACA	0.417
rs551217952	CAGTCCCTTATGAGCTGTTG	TGACAGAGTCAGCTGCCAC	1	ctctctctctctctctGTGTGAGACGCTCTATGGAC	0.417
rs543971307	TTGCCCAGGATGGTCTCAG	TTAGTCGTTGGTGGTGGC	1	tctctctctctctctctctctCAGCACTTTGGGAGGCT	0.417
rs78544415	ACCTGGCAAGAAGGATGGTC	TGAGTGGTCAACAGAGTTCC	1	tctctctctctctctctctctCCTTCCTTGTTTTTGCCTG	0.417
rs62008729	AAACTCCTAGGAGAGGAGTG	AAAATGTGGAGGATGTGGAC	2	ctctctctctctctctctctctctctGCTACATACTGTTTTGCAAAGTG	1.25
rs74409036	TCCATTCAGTTTTGCCCAGC	GAAGCAGATGTTTAAGCAGG	2.5	ctctctctctctctctctctctctATGTTTAAGCAGGAGCACCT	1.25
rs191109490	CACAGAGAGCCATGAAGAAC	TGCCCCCAAGTATAACTCTG	1	ctctctctctctctctctctcTGTGTTAATACAAAGGTACAGGAAC	0.417

## Sheet: S3AA
Table S3: Variants that were statistically significantly associated with both PIE-score and eye colour categories (Kruskal-Wallis test and Fisher’s exact test, raw p-values ≤ 0.05) in rs12913832 AA individuals
Variant	p-value Fisher's exact test	p-value Kruskal-Wallis test
rs118185550	0.000371429	0.0320709
rs117505242	0.000371429	0.0320709
rs144252804	0.000371429	0.0320709
rs4932608	0.000371429	0.0320709
rs4932689	0.000371429	0.0320709
rs2594933	0.0166405	0.0171335
rs2218679	0.0166405	0.0171335
rs2594935	0.0166405	0.0171335
rs2594936	0.0166405	0.0171335
rs2703948	0.0166405	0.0171335
rs77542847	0.00239873	0.033469
rs72714118	0.00239873	0.033469
rs74653330	0.00240948	0.0169844
rs60007375	0.00801564	0.01742
rs117651714	0.00463415	0.0227226
rs2197798	0.0224588	0.0292503
rs2703953	0.0224588	0.0292503
rs2594934	0.0224588	0.0292503
rs2594937	0.0224588	0.0292503
rs192450449	0.000371429	0.0320709
rs181054971	0.000371429	0.0320709
rs117587984	0.000371429	0.0320709
rs201163450	0.0375809	0.00888189
rs75165924	0.00579154	0.0460722

## Sheet: S3AG
Table S3: Variants that were statistically significantly associated with both PIE-score and eye colour categories (Kruskal-Wallis test and Fisher’s exact test, raw p-values ≤ 0.05) in rs12913832 AG individuals
Variant	p-value Fisher's exact test	p-value Kruskal-Wallis test
rs74653330	0.00219301	0.000409634
rs7163444	0.00335812	0.036749
rs4238492	0.00355711	0.0024782
rs4238493	0.00355711	0.0024782
rs4238494	0.00355711	0.0024782
rs12593163	0.00730825	0.0165119
rs72625134	0.00730825	0.0165119
rs7174027	0.00730825	0.0165119
rs4778236	0.00730825	0.0165119
rs13379995	0.00730825	0.0165119
rs12440978	0.00730825	0.0165119
rs56839008	0.00730825	0.0165119
rs72625135	0.00820713	0.00638196
rs3930739	0.0101396	0.00242747
rs4778138	0.0106172	0.0136349
rs117505242	0.0119904	0.000352132
rs144252804	0.0119904	0.000352132
rs4932608	0.0119904	0.000352132
rs4932689	0.0119904	0.000352132
rs7164220	0.014116	0.00741965
rs7496326	0.015781	0.0045087
rs7497270	0.015781	0.0045087
rs7495174	0.015781	0.0045087
rs17674017	0.0160929	0.0103881
rs12442916	0.0177417	0.027653
rs117886461	0.0198389	0.006883
rs144893062	0.0198389	0.0155847
rs28614106	0.0260269	0.0128131
rs150697280	0.0260269	0.0496795
rs8023340	0.0260269	0.0496795
rs11636948	0.0260269	0.0496795
rs181990497	0.0297822	0.0120838
rs530633407	0.0297822	0.0120838
..193	0.03181	0.0334982
rs77542847	0.0363555	0.0017581
rs72714118	0.0363555	0.0017581
rs121918166	0.0373667	0.00954784
rs533744135	0.0373667	0.00954784
rs200980383	0.0373667	0.00954784
rs541209862	0.0373667	0.00954784
rs112483884	0.0403082	0.0112834
rs884197	0.0403719	0.031698
rs72625136	0.0429063	0.00953371
rs58843292	0.0429063	0.0122737
rs10775262	0.0452516	0.0465934
rs10775263	0.0452516	0.0465934
rs730502	0.0452516	0.0465934
